# Supplementary material for: Advances in lentil production through heterosis: Evaluating generations and breeding systems
Source: PLoS One. 2022 Feb 18;17(2):e0262857. doi: 10.1371/journal.pone.0262857 (PMC8856536; doi:10.1371/journal.pone.0262857)
Supplement: S1 Table — (XLSX) [file pone.0262857.s002.xlsx]

## Sheet: S1 Table
S1 Table. Mean value for plant height, seed number, biomass fresh weight and yield of 47 selected genotypes used for producing heterotic F1’s.
Genotypes	Plant Height	Seed Number	Biomass Fresh Weight	Yield
11H234L-12HS2006	47.5003	79.3728	8.0155	#N/A
10H397L-14HHI4001	47.0411	62.2072	15.5075	8.7826
FLIP09-32L-12SA001	62.0302	110.916	13.2892	7.3057
09H165L-12H3002	54.1855	91.9394	10.4961	7.276
CIPAL1504	51.8531	82.775	12.048	7.0181
09H155L-13H4012	48.0069	75.7716	11.7409	6.8447
10H367L-12HSHI2001	61.283	77.5156	9.9721	6.6607
FLIP07-22L	62.9746	136.294	11.1362	6.5442
09H111L-11HS3006	62.502	119.501	10.8428	6.3917
ILL10659-12SA002	64.9006	107.031	10.9499	6.2994
11H022L-12HS2004	76.4975	146.642	9.8086	6.1354
FLIP11-57L	61.1061	126.936	10.8268	6.1168
10H171L-11HS2010	53.4878	86.4465	10.1855	5.934
11H104L-12HS2004	53.1743	76.3189	9.2738	5.7594
07H081L-08HS2015	48.2734	103.451	8.8949	5.6412
FLIP2010-9L	67.5868	103.996	10.3797	5.5991
09H111L-11HS3006-13BO001	46.9701	64.6113	9.2093	5.5983
CIPAL1621	55.9267	79.514	8.7375	5.2852
ILL10758-12SA001	50.912	66.1726	8.8498	5.2289
10H383L-12HS3009	69.7235	123.722	8.0945	5.0465
09H150L-12HSHI3007	64.5791	99.8657	8.1143	4.9339
CIPAL1601	71.2491	200.895	8.2676	4.9169
10H450L-7-12HS3003	54.9447	81.2705	8.2714	4.9167
CIPAL1602	54.6143	85.6877	9.4681	4.8599
CIPAL1302	67.8928	93.0838	8.0249	4.8598
10H168L-11HS2008	68.9958	115.844	7.809	4.8475
07H205L-10H4018	58.7531	86.5956	7.9199	4.7586
ILL10759-12SA001	59.5622	96.9977	7.9353	4.7149
11H399L-14HHI4005	58.5721	95.6018	7.7843	4.7116
07H190L-07HG1006-08HS2015	51.8986	79.2344	7.1377	4.5564
10H444L-11-12HS3002	#N/A	92.6742	7.6483	4.5413
06H138L-07HS2012-10SA002	#N/A	134.818	6.9672	4.5002
ILL10668-12SA001	#N/A	76.3523	8.3116	4.4489
10H039L-12HS3001	51.935	91.8178	7.2864	4.423
07H212L-07HG1005-08HS2023	51.3401	87.2412	6.7599	4.1856
10H442L-11HS2001	53.2813	111.537	6.8993	4.1795
10H061L-12HS3005	49.3509	87.4186	6.7969	4.1764
FLIP 2011- 51L	#N/A	89.1623	7.6013	4.1315
09H043L-12H3005	#N/A	141.226	6.3882	4.0877
11H153L-1-13BOHI3003	#N/A	121.817	7.4949	4.0223
CIPAL1301	37.2914	56.3528	6.6224	4.0127
10H196L-3-12AHM2009	62.5126	75.7098	7.078	3.9566
CIPAL1522	65.6256	117.996	6.5582	3.8468
06H319L-10H4002	60.5852	98.9531	5.8215	3.6066
10H202L-10HG1006-11HSHI2001	57.7743	105.426	5.6631	3.549
10H178L-11HS2005	62.4704	94.5275	5.6411	3.4303
FLIP11-62L	61.6232	95.4239	4.9034	2.8325
