# Supplementary material for: Advances in lentil production through heterosis: Evaluating generations and breeding systems
Source: PLoS One. 2022 Feb 18;17(2):e0262857. doi: 10.1371/journal.pone.0262857 (PMC8856536; doi:10.1371/journal.pone.0262857)
Supplement: S2 Table — (XLSX) [file pone.0262857.s003.xlsx]

## Sheet: S2 Table
S2 Table. Percent heterosis of F1 hybrids for seed number, yield, fresh weight, and height				F1 Percent Heterosis
Cross No.	Cross-Id	Parent-1	Parent-2	Seed Number	Yield	Biomass Fresh Weight	Plant Height
Cross-1	16H578L	CIPAL1602	FLIP 2011- 51L	61.9001	56.1966	39.9425	31.2284
Cross-2	16H006L	10H178L-11HS2005	10H202L-10HG1006-11HSHI2001	56.78	54.7901	49.8208	6.20915
Cross-3	16H051L	11H022L-12HS2004	CIPAL1302	51.6301	45.6792	46.2563	-2.67596
Cross-4	16H726L	ILL10759-12SA001	CIPAL1602	50.4479	51.1615	24.4516	-1.35344
Cross-5	16H586L	CIPAL1602	ILL10759-12SA001	47.6054	50.4619	27.2874	-3.97276
Cross-6	16H590L	CIPAL1602	FLIP2010-9L	40.2797	27.8777	12.5948	0.263947
Cross-7	16H355L	09H150L-12HSHI3007	CIPAL1602	37.0956	47.2405	26.4826	-2.01323
Cross-8	16H065L	07H081L-08HS2015	CIPAL1301	35.2573	41.6915	44.1995	1.85523
Cross-9	16H739L	11H399L-14HHI4005	11H234L-12HS2006	31.4036	-21.1794	48.4985	15.553
Cross-10	16H158L	CIPAL1601	10H196L-3-12AHM2009	30.6906	25.7154	17.7379	9.88347
Cross-11	16H164L	CIPAL1602	11H153L-1-13BOHI3003	30.4307	12.8892	-5.54388	4.8794
Cross-12	16H653L	10H039L-12HS3001	09H043L-12H3005	27.1872	36.1225	34.2158	3.26469
Cross-13	16H013L	CIPAL1601	10H039L-12HS3001	26.7903	25.4408	31.8799	9.85832
Cross-14	16H361L	10H196L-3-12AHM2009	10H367L-12HSHI2001	25.8627	11.0724	45.3224	-6.64869
Cross-15	16H060L	07H081L-08HS2015	06H138L-07HS2012-10SA002	25.5927	28.0135	28.1341	-2.01676
Cross-16	16H698L	10H444L-11-12HS3002	CIPAL1601	22.5464	17.389	13.5372	1.60691
Cross-17	16H711L	FLIP11-57L	CIPAL1602	21.2188	30.8609	32.6588	32.4148
Cross-18	16H015L	CIPAL1601	CIPAL1302	21.1072	23.5596	24.5488	-8.53385
Cross-19	16H287L	10H367L-12HSHI2001	09H111L-11HS3006-13BO001	18.9489	17.0372	27.8327	1.15227
Cross-20	16H071L	CIPAL1301	CIPAL1302	17.0919	18.2106	11.802	-6.36112
Cross-21	16H127L	CIPAL1522	07H212L-07HG1005-08HS2023	16.7749	13.0423	16.4263	14.5148
Cross-22	16H110L	CIPAL1621	ILL10668-12SA001	15.961	21.2461	30.6907	4.40718
Cross-23	16H044L	10H171L-11HS2010	06H138L-07HS2012-10SA002	15.4346	13.4698	6.46605	-11.415
Cross-24	16H021L	10H039L-12HS3001	06H319L-10H4002	14.5004	36.5589	37.6029	5.32196
Cross-25	16H665L	10H039L-12HS3001	ILL10759-12SA001	13.6639	20.8064	16.0196	-0.974702
Cross-26	16H047L	10H442L-11HS2001	10H061L-12HS3005	13.2694	11.1903	6.9094	-5.30279
Cross-27	16H229L	10H202L-10HG1006-11HSHI2001	ILL10659-12SA002	12.0258	-95.1778	-92.1717	-56.8282
Cross-28	16H536L	CIPAL1601	06H319L-10H4002	11.615	19.0038	14.9415	-0.582844
Cross-29	16H548L	CIPAL1601	09H165L-12H3002	10.4741	1.06927	8.78136	1.55664
Cross-30	16H028L	09H111L-11HS3006	10H442L-11HS2001	9.03034	17.1159	14.3229	-3.27545
Cross-31	16H109L	CIPAL1621	FLIP11-57L	8.70447	13.5496	12.6917	10.2409
Cross-32	16H108L	CIPAL1621	FLIP09-32L-12SA001	8.07485	18.2926	13.7992	-4.63023
Cross-33	16H114L	CIPAL1621	ILL10759-12SA001	8.0646	15.4488	16.626	2.06626
Cross-34	16H066L	CIPAL1301	07H081L-08HS2015	7.92782	13.0327	15.8462	-0.329678
Cross-35	16H040L	10H168L-11HS2008	CIPAL1301	7.33991	25.1387	25.3976	14.4755
Cross-36	16H408L	10H450L-7-12HS3003	10H367L-12HSHI2001	6.65492	14.3573	24.2838	10.2663
Cross-37	16H551L	CIPAL1601	11H399L-14HHI4005	5.51831	7.53727	5.11878	-4.8868
Cross-38	16H057L	11H104L-12HS2004	07H190L-07HG1006-08HS2015	4.54635	4.10112	13.9393	4.66378
Cross-39	16H111L	CIPAL1621	ILL10659-12SA002	4.30032	1.316	-4.61283	-0.576452
Cross-40	16H582L	CIPAL1602	ILL10659-12SA002	4.04607	2.77487	-2.94706	-4.58388
Cross-41	16H171L	06H319L-10H4002	CIPAL1522	3.16729	24.9272	30.2141	8.41574
Cross-42	16H034L	10H168L-11HS2008	10H171L-11HS2010	2.00787	18.4917	18.8523	-13.2449
Cross-43	16H236L	10H202L-10HG1006-11HSHI2001	FLIP07-22L	0.878174	-17.3146	-17.7305	-2.5142
Cross-44	16H427L	FLIP11-57L	10H367L-12HSHI2001	-0.324599	3.04923	13.5876	-3.86283
Cross-45	16H116L	CIPAL1621	FLIP07-22L	-0.894772	-0.304086	4.15941	-7.64287
Cross-46	16H030L	09H111L-11HS3006	11H022L-12HS2004	-0.95903	12.4834	5.00885	-4.36896
Cross-47	16H667L	11H022L-12HS2004	CIPAL1601	-2.79972	3.27281	1.8025	-15.6656
Cross-48	16H720L	ILL10659-12SA002	ILL10659-12SA002	-6.67506	4.63854	7.28956	-1.32433
Cross-49	16H719L	ILL10659-12SA002	CIPAL1602	-6.76353	-2.73518	-2.04385	-4.28522
Cross-50	16H651L	10H039L-12HS3001	11H234L-12HS2006	-7.67121	6.37347	4.93544	2.02629
Cross-51	16H029L	10H442L-11HS2001	09H111L-11HS3006	-7.75361	-1.29856	-5.81769	-2.76683
Cross-52	16H709L	FLIP09-32L-12SA001	11H234L-12HS2006	-8.3025	-1.36879	-8.84929	-1.97584
Cross-53	16H008L	10H442L-11HS2001	10H202L-10HG1006-11HSHI2001	-8.72887	-3.97416	-0.0565275	-8.89185
Cross-54	16H430L	FLIP11-62L	10H367L-12HSHI2001	-9.7121	-12.6608	-2.44482	-29.0477
Cross-55	16H064L	07H205L-10H4018	06H138L-07HS2012-10SA002	-9.83642	-2.78443	2.46973	9.23513
Cross-56	16H210L	10H202L-10HG1006-11HSHI2001	10H383L-12HS3009	-10.2231	-5.52858	-4.48576	-6.72602
Cross-57	16H664L	10H039L-12HS3001	ILL10758-12SA001	-10.8329	12.9492	27.8492	28.173
Cross-58	16H663L	10H039L-12HS3001	FLIP11-57L	-13.3659	-2.05173	-3.27244	8.9835
Cross-59	16H062L	07H190L-07HG1006-08HS2015	06H138L-07HS2012-10SA002	-14.3745	13.3285	35.0015	16.0613
Cross-60	16H036L	10H168L-11HS2008	11H104L-12HS2004	-14.3858	-16.6719	-5.54897	-9.37151
Cross-61	16H707L	09H165L-12H3002	CIPAL1601	-15.1311	-20.2543	-11.4509	-1.25699
Cross-62	16H715L	09H155L-13H4012	CIPAL1602	-18.7116	-8.28963	-14.9265	-17.6114
Cross-63	16H264L	09H111L-11HS3006	10H202L-10HG1006-11HSHI2001	-23.6978	-10.0208	-6.36459	2.62344
Cross-64	16H032L	09H111L-11HS3006	07H205L-10H4018	-28.1537	-16.5997	-15.5126	-7.79425
Cross-65	16H233L	10H202L-10HG1006-11HSHI2001	ILL10759-12SA001	-29.9965	-24.728	-28.6341	-18.5022
Cross-66	16H550L	CIPAL1601	10H397L-14HHI4001	-34.4022	-17.1282	-22.8889	-0.539937
Cross-67	16H033L	07H205L-10H4018	09H111L-11HS3006	-38.9572	-31.6379	-30.162	-12.4317
Cross-68	16H188L	10H202L-10HG1006-11HSHI2001	CIPAL1504	-39.7183	-40.4468	-42.7349	-19.2618
Cross-69	16H022L	06H319L-10H4002	06H138L-07HS2012-10SA002	-41.2154	-29.6963	-32.7415	-25.0704
Cross-70	16H226L	10H202L-10HG1006-11HSHI2001	FLIP11-57L	-45.6785	-41.9795	-47.6937	-15.1533
Cross-71	16H227L	10H202L-10HG1006-11HSHI2001	09H155L-13H4012	-54.8747	-48.1497	-51.766	-33.4462
Cross-72	16H239L	10H202L-10HG1006-11HSHI2001	10H397L-14HHI4001	-59.2053	-34.6435	-24.1051	-17.0697
