# Supplementary material for: Advances in lentil production through heterosis: Evaluating generations and breeding systems
Source: PLoS One. 2022 Feb 18;17(2):e0262857. doi: 10.1371/journal.pone.0262857 (PMC8856536; doi:10.1371/journal.pone.0262857)
Supplement: S3 Table — (XLSX) [file pone.0262857.s004.xlsx]

## Sheet: S3 Table
S3 Table. Percentage of individuals performing better at F1, F2 and F3 (SN-Seed Number, Yield, BFW-Biomass Fresh weight, HT- Plant Height)
			Over 20%
F1-Het SN	Number of crosses	Percentage	No. of crosses	Percentage
Definitely positive	37	51.3889	18	25
Around zero"+/-5%"	10	13.8889
Definitely negative	25	34.7222
	No. of individulas in F2 more than F1 mean					% of individulas in F2 more than F1 mean					No. of individulas in F3 more than F1 mean					% of individulas in F3 more than F1 mean
Cross Id/Mean Percent Heterosis	SN	Yield	BFW	HT		SN	Yield	BFW	HT		SN	Yield	BFW	HT		SN	Yield	BFW	HT
Cross-1	20	101	4	1		10.7527	54.3011	2.15054	0.537634		6	8	14	2		6.06061	8.08081	14.1414	2.0202
Cross-2	2	5	0	39		1.6	4	0	31.2		26	29	27	12		26	29	27	12
Cross-3	2	10	0	39		1.6	8	0	31.2		11	12	14	23		11	12	14	23
Cross-8	24	21	0	63		20	23.2	0	4.8		20	18	23	57		20	18	23	57
Cross-10	25	29	2	6		14.2045	16.4773	1.13636	3.40909		7	5	10	4		7	5	10	4
