# Supplementary material for: Advances in lentil production through heterosis: Evaluating generations and breeding systems
Source: PLoS One. 2022 Feb 18;17(2):e0262857. doi: 10.1371/journal.pone.0262857 (PMC8856536; doi:10.1371/journal.pone.0262857)
Supplement: S4 Table — (XLSX) [file pone.0262857.s005.xlsx]

## Sheet: S4 Table
S4 Table. Correlation coefficients between growth and yield related parameters in different populations evaluated at F2 and F3 stage (*P≤0.5)
Cross-1-F1	Seed number	Yield	Biomass Fresh Weight	Plant Height	Hundred Grain Weight			Cross-1-F2	Seed number	Yield	Biomass Fresh Weight	Plant Height	Hundred Grain Weight			Cross-1-F3	Seed number	Yield	Biomass Fresh Weight	Plant Height	Hundred Grain Weight
Seed number		0.71*	0.68*	0.74*	-0.14			Seed number		0.91*	0.48*	-0.01	0.20*			Seed number		0.92*	0.87*	0.68*	0.50*
Yield			0.98*	0.78*	0.57*			Yield			0.51*	-0.01	0.55*			Yield			0.95*	0.61*	0.61*
Biomass Fresh Weight				0.77*	0.57*			Biomass Fresh Weight				0.13	0.28*			Biomass Fresh Weight				0.67*	0.59*
Plant Height					0.28*			Plant Height					0.01			Plant Height					0.40*
Hundred Grain Weight								Hundred Grain Weight								Hundred Grain Weight
Cross-10-F1	Seed number	Yield	Biomass Fresh Weight	Plant Height	Hundred Grain Weight			Cross-2-F2	Seed number	Yield	Biomass Fresh Weight	Plant Height	Hundred Grain Weight			Cross-2-F3	Seed number	Yield	Biomass Fresh Weight	Plant Height	Hundred Grain Weight
Seed number		0.32*	0.22*	0.32*	-0.562239			Seed number		0.92*	0.80*	0.48*	0.29*			Seed number		0.96*	0.96*	0.73*	0.40*
Yield			0.30*	0.46*	0.57*			Yield			0.86*	0.45*	0.58*			Yield			0.94*	0.69*	0.59*
Biomass Fresh Weight				0.45*	0.14			Biomass Fresh Weight				0.41*	0.49*			Biomass Fresh Weight				0.73*	0.43*
Plant Height					0.14			Plant Height					0.192139			Plant Height					0.36*
Hundred Grain Weight								Hundred Grain Weight								Hundred Grain Weight
																					-
								Cross-3-F2	Seed number	Yield	Biomass Fresh Weight	Plant Height	Hundred Grain Weight			Cross-3-F3	Seed number	Yield	Biomass Fresh Weight	Plant Height	Hundred Grain Weight
Cross-2-F1	Seed number	Yield	Biomass Fresh Weight	Plant Height	Hundred Grain Weight			Seed number		0.94*	0.77*	0.36*	0.0383444			Seed number		0.95*	0.82*	0.63*	0.20*
Seed number		0.97*	0.31*	0.88*	-0.0983653			Yield			0.76*	0.39*	0.31*			Yield			0.76*	0.59*	0.44*
Yield			0.37*	0.85*	0.117387			Biomass Fresh Weight				0.35*	0.0317628			Biomass Fresh Weight				0.74*	0.172964
Biomass Fresh Weight				0.22*	0.22*			Plant Height					0.0921019			Plant Height					0.07824
Plant Height					-0.00901483			Hundred Grain Weight								Hundred Grain Weight
Hundred Grain Weight
								Cross-8-F2	Seed number	Yield	Biomass Fresh Weight	Plant Height	Hundred Grain Weight			Cross-8-F3	Seed number	Yield	Biomass Fresh Weight	Plant Height	Hundred Grain Weight
								Seed number		0.96*	0.77*	0.55*	0.27*			Seed number		0.98*	0.74*	0.57*	0.55*
Cross-3-F1	Seed number	Yield	Biomass Fresh Weight	Plant Height	Hundred Grain Weight			Yield			0.80*	0.54*	0.51*			Yield			0.72*	0.52*	0.66*
Seed number		0.65*	0.53*	0.40*	-0.290803			Biomass Fresh Weight				0.60*	0.40*			Biomass Fresh Weight				0.57*	0.29*
Yield			0.48*	0.37*	0.53*			Plant Height					0.179854			Plant Height					0.147937
Biomass Fresh Weight				0.162802	0.0325638			Hundred Grain Weight								Hundred Grain Weight
Plant Height					0.0253556
Hundred Grain Weight
								Cross-10-F2	Seed number	Yield	Biomass Fresh Weight	Plant Height	Hundred Grain Weight			Cross-10-F3	Seed number	Yield	Biomass Fresh Weight	Plant Height	Hundred Grain Weight
								Seed number		0.88*	0.71*	0.20*	0.50*			Seed number		0.96*	0.92*	0.50*	0.46*
Cross-8-F1	Seed number	Yield	Biomass Fresh Weight	Plant Height	Hundred Grain Weight			Yield			0.72*	0.23*	0.62*			Yield			0.86*	0.47*	0.65*
Seed number		0.58*	0.70*	0.38*	-0.47154			Biomass Fresh Weight				0.165267	0.45*			Biomass Fresh Weight				0.61*	0.39*
Yield			0.90*	0.87*	0.33*			Plant Height					0.22*			Plant Height					0.26*
Biomass Fresh Weight				0.69*	0.0800114			Hundred Grain Weight								Hundred Grain Weight
Plant Height					0.35*
Hundred Grain Weight
								Cross-72-F2	Seed number	Yield	Biomass Fresh Weight	Plant Height	Hundred Grain Weight
								Seed number		0.73*	0.60*	0.31*	-0.218809
								Yield			0.80*	0.37*	0.44*
								Biomass Fresh Weight				0.39*	0.36*
Cross-72-F2	Seed number	Yield	Biomass Fresh Weight	Plant Height	Hundred Grain Weight			Plant Height					0.16836
Seed number		0.52*	0.43*	0.46*	-0.610218			Hundred Grain Weight
Yield			0.98*	0.99*	0.26*
Biomass Fresh Weight				0.97*	0.31*
Plant Height					0.29*
Hundred Grain Weight
