# Supplementary material for: Advances in lentil production through heterosis: Evaluating generations and breeding systems
Source: PLoS One. 2022 Feb 18;17(2):e0262857. doi: 10.1371/journal.pone.0262857 (PMC8856536; doi:10.1371/journal.pone.0262857)
Supplement: S5 Table — (XLSX) [file pone.0262857.s006.xlsx]

## Sheet: S5 Table
S5 Table. Multiple Linear Regression Analysis across generations in test populations															Multiple R-squared	Adjusted R-squared
C1-F2	Estimate	Std. Error	t value	Pr(>|t|)		C1-F3	Estimate	Std. Error	t value	Pr(>|t|)				C1-F2	0.9841	0.984
(Intercept)	-5.47364	0.140995	-38.82	<2e-16	***	(Intercept)	-4.76306	0.574099	-8.297	4.91e-13	***			C2-F2	0.994	0.9939
SN	0.0360641	0.0003937	91.59	<2e-16	***	SN	0.03578	0.001686	21.22	< 2e-16	***			C3-F2	0.9908	0.9907
100_GW	1.52915	0.0381775	40.05	<2e-16	***	BFW	0.111581	0.019466	5.732	1.03e-07	***			C8-F2	0.9937	0.9936
Model Equation=(-5.47)+(1.53)*100_GW+(0.04)*SN						HT	-0.023703	0.00781	-3.035	0.00306	**			C10-F2	0.9937	0.9936
						100_GW	1.31327	0.129674	10.127	< 2e-16	***			C72-F2	0.9189	0.917
C2-F2	Estimate	Std. Error	t value	Pr(>|t|)		Model Equation=(-4.76)+(1.31)*100_GW+(0.11)*BFW+(0.04)*SN+(-0.02)*HT								C1-F3	0.9844	0.9837
(Intercept)	-4.98438	0.0996906	-50	<2e-16	***									C2-F3	0.9756	0.9746
SN	0.0420843	0.0003512	119.83	<2e-16	***	C2-F3	Estimate	Std. Error	t value	Pr(>|t|)				C3-F3	0.9628	0.9621
100_GW	1.19277	0.0244323	48.82	<2e-16	***	(Intercept)	-6.45891	0.864914	-7.468	3.11e-11	***			C8-F3	0.9808	0.9805
Model Equation=(-4.98)+(1.19)*100_GW+(0.04)*SN						SN	0.040778	0.002769	14.725	< 2e-16	***			C10-F3	0.9727	0.9722
						BFW	0.05755	0.028137	2.045	0.043445	*
C3-F2	Estimate	Std. Error	t value	Pr(>|t|)		Height	-0.043474	0.012573	-3.458	0.000802	***
(Intercept)	-5.63437	0.178975	-31.48	<2e-16	***	100_GW	2.10802	0.149521	14.098	< 2e-16	***
SN	0.0451723	0.0004017	112.47	<2e-16	***	Model Equation=(-6.45)+(2.11)*100_GW+(0.06)*BFW+(0.04)*SN+(-0.04)*HT
100_GW	1.25106	0.0378049	33.09	<2e-16	***
Model Equation=(-5.63)+(1.25)*100_GW+(0.05)*SN						C3-F3	Estimate	Std. Error	t value	Pr(>|t|)
						(Intercept)	-5.21435	0.393605	-13.25	<2e-16	***
C8-F2	Estimate	Std. Error	t value	Pr(>|t|)		SN	0.0378573	0.0008246	45.91	<2e-16	***
(Intercept)	-4.31372	0.109531	-39.38	<2e-16	***	100_GW	1.41968	0.105853	13.41	<2e-16	***
SN	0.0414885	0.0003364	123.31	<2e-16	***	Model Equation=(-5.21)+(1.42)*100_GW+(0.04)*SN
100_GW	1.04651	0.0271734	38.51	<2e-16	***
Model Equation=(-4.31)+(1.05)*100_GW+(0.04)*SN						C8-F3	Estimate	Std. Error	t value	Pr(>|t|)
						(Intercept)	-4.52962	0.396023	-11.44	<2e-16	***
C10-F2	Estimate	Std. Error	t value	Pr(>|t|)		SN	0.0393241	0.0007241	54.3	<2e-16	***
(Intercept)	-3.79036	0.172488	-21.98	<2e-16	***	100_GW	1.25276	0.121996	10.27	<2e-16	***
SN	0.032468	0.0003858	84.16	<2e-16	***	Model Equation=(-4.53)+(1.25)*100_GW+(0.04)*SN
100_GW	1.20056	0.0641051	18.73	<2e-16	***
Model Equation=(-3.79)+(1.20)*100_GW+(0.03)*SN						C10-F3	Estimate	Std. Error	t value	Pr(>|t|)
						(Intercept)	-5.84435	0.395051	-14.79	<2e-16	***
C72-F2	Estimate	Std. Error	t value	Pr(>|t|)		SN	0.0364761	0.0007882	46.28	<2e-16	***
(Intercept)	-4.53953	0.276226	-16.434	< 2e-16	***	100_GW	1.70252	0.119914	14.2	<2e-16	***
SN	0.054669	0.002692	20.307	< 2e-16	***	Model Equation=(-5.84)+(1.70)*100_GW+(0.04)*SN
BFW	0.057793	0.01874	3.084	0.00249	**
100_GW	0.644398	0.037242	17.303	< 2e-16	***
Model Equation=(-4.53)+(0.64)*100_GW+(0.06)*BFW+(0.05)*SN
Signif. codes: 0 ‘***’ 0.001 ‘**’ 0.01 ‘*’ 0.05 ‘.’ 0.1 ‘ ’ 1; BFW-Biomass Fresh weight, HT- Plant Height, SN-Seed Number, 100_GW-Hundred Grain Weight
